# Supplementary material for: Poly[diaqua-μ2-oxalato-di-μ4-succinato-diyttrium(III)]
Source: Acta Crystallogr Sect E Struct Rep Online. 2009 Aug 19;65(Pt 9):m1095. doi: 10.1107/S1600536809032085 (PMC2969986; doi:10.1107/S1600536809032085)
Supplement: Supplementary file 2 [file e-65-m1095-Isup2.hkl]

# 
# h,k,l, Fc-squared, Fo-squared, sigma(Fo-squared) and status flag 
# 
data_I
_shelx_title ' tref in P-1' 
_shelx_refln_list_code          4 
_shelx_F_calc_maximum      106.11 
_exptl_crystal_F_000       262.00 
_reflns_d_resolution_high  0.8038 
 
loop_ 
 _symmetry_equiv_pos_as_xyz 
 'x, y, z' 
 '-x, -y, -z' 
 
_cell_length_a     6.6099 
_cell_length_b     7.6892 
_cell_length_c     8.0181 
_cell_angle_alpha 101.589 
_cell_angle_beta  101.843 
_cell_angle_gamma 101.492 
 
_shelx_F_squared_multiplier     1.000 
 
loop_ 
 _refln_index_h 
 _refln_index_k 
 _refln_index_l 
 _refln_F_squared_calc 
 _refln_F_squared_meas 
 _refln_F_squared_sigma 
 _refln_observed_status 
   1   0   0     5450.27     5699.44    297.80 o 
   2   0   0      363.68      330.96      8.44 o 
   3   0   0      897.13      822.22     19.58 o 
   4   0   0      310.17      272.37      8.72 o 
   5   0   0      220.53      236.26      9.27 o 
   6   0   0      218.50      221.59     10.20 o 
   7   0   0       67.47       58.50      7.53 o 
  -7   1   0      134.82      150.49      9.38 o 
  -6   1   0     1505.56     1565.34     38.06 o 
  -5   1   0      587.01      626.37     17.07 o 
  -4   1   0     1255.47     1298.02     30.23 o 
  -3   1   0     2819.65     2871.50     62.63 o 
  -2   1   0      165.53      148.45      4.36 o 
  -1   1   0     2010.17     2043.50     32.47 o 
   0   1   0     3234.05     3400.29    140.65 o 
   1   1   0     1537.86     1571.30     20.92 o 
   2   1   0     3165.31     3155.31     50.35 o 
   3   1   0      937.24      938.81     22.38 o 
   4   1   0      258.49      256.20      8.68 o 
   5   1   0       17.49       21.90      4.22 o 
   6   1   0      299.20      330.84     12.81 o 
   7   1   0      244.20      241.04     12.03 o 
  -8   2   0      278.07      314.26     15.33 o 
  -7   2   0     1175.21     1250.36     32.34 o 
  -6   2   0      691.17      739.92     20.41 o 
  -5   2   0      520.70      538.70     14.86 o 
  -4   2   0     1877.96     1856.02     41.67 o 
  -3   2   0      505.85      491.98     12.05 o 
  -2   2   0      546.53      598.66     10.27 o 
  -1   2   0     2455.70     2484.93     58.66 o 
   0   2   0      731.25      743.13     11.16 o 
   1   2   0     1605.29     1635.63     26.67 o 
   2   2   0       46.10       41.98      2.21 o 
   3   2   0      381.74      367.12      8.00 o 
   4   2   0      689.52      688.04     18.39 o 
   5   2   0      454.71      442.45     14.13 o 
   6   2   0      780.35      775.16     22.66 o 
   7   2   0      626.52      637.66     21.42 o 
  -6   3   0      666.76      670.84     18.31 o 
  -5   3   0      408.69      383.11      8.78 o 
  -4   3   0      323.89      317.17      7.08 o 
  -3   3   0      447.66      452.67      8.54 o 
  -2   3   0       48.30       52.96      2.01 o 
  -1   3   0       63.54       56.93      4.33 o 
   0   3   0     3298.27     3288.12     78.54 o 
   1   3   0     6995.39     6936.10    105.71 o 
   2   3   0     2838.39     2873.06     35.25 o 
   3   3   0     1161.71     1151.80     20.54 o 
   4   3   0      147.13      147.91      5.76 o 
   5   3   0      808.51      794.12     22.31 o 
   6   3   0      685.06      662.00     20.62 o 
  -7   4   0        4.72        4.90      7.84 o 
  -6   4   0      190.10      186.18     11.50 o 
  -5   4   0      125.45      127.15      8.34 o 
  -4   4   0      123.95      128.35      7.93 o 
  -3   4   0      789.46      765.99     21.55 o 
  -2   4   0       87.52       83.92      5.61 o 
  -1   4   0     1744.58     1693.55     43.45 o 
   0   4   0     2932.20     3014.52     36.91 o 
   1   4   0     1052.40     1009.46     13.39 o 
   2   4   0     1548.67     1558.77     26.80 o 
   3   4   0     1614.85     1617.27     28.27 o 
   4   4   0      821.24      808.59     16.48 o 
   5   4   0       64.28       60.00      7.20 o 
   6   4   0        3.62        5.17      6.89 o 
  -7   5   0      193.31      197.15     14.02 o 
  -6   5   0      711.34      727.71     24.50 o 
  -5   5   0      524.11      527.25     18.66 o 
  -4   5   0     1558.19     1513.45     40.02 o 
  -3   5   0     1283.60     1238.48     33.58 o 
  -2   5   0      931.96      878.95     25.70 o 
  -1   5   0      649.16      642.18     20.72 o 
   0   5   0     1161.90     1260.27     20.63 o 
   1   5   0      618.58      639.46      9.52 o 
   2   5   0       48.31       49.18      3.58 o 
   3   5   0       88.93       84.71      4.82 o 
   4   5   0       10.55        6.65      5.76 o 
   5   5   0        1.61        2.32      4.71 o 
  -7   6   0      477.25      497.86     22.47 o 
  -6   6   0      645.71      606.64     22.75 o 
  -5   6   0     1298.28     1137.05     33.34 o 
  -4   6   0     1531.44     1465.35     40.57 o 
  -3   6   0      238.35      217.11     12.06 o 
  -2   6   0       82.02       79.90      8.57 o 
  -1   6   0      162.23      162.02     10.99 o 
   0   6   0       34.96       34.03      4.13 o 
   1   6   0        0.70        5.23      6.13 o 
   2   6   0      238.78      221.14     12.87 o 
   3   6   0      222.36      227.96     13.67 o 
   4   6   0      298.68      320.35     16.69 o 
  -6   7   0      169.35      207.51     14.68 o 
  -5   7   0       98.85       85.69      9.71 o 
  -4   7   0        6.23        6.51      6.65 o 
  -3   7   0       67.45       70.94      9.48 o 
  -2   7   0        4.14       11.05      7.87 o 
  -1   7   0       58.98       72.77      5.00 o 
   0   7   0      299.10      299.95     16.33 o 
   1   7   0      631.55      660.14     24.24 o 
   2   7   0      731.33      755.02     26.63 o 
   3   7   0      228.23      257.79     16.29 o 
  -5   8   0        6.57        5.17      9.83 o 
  -4   8   0      189.85      179.33     14.17 o 
  -3   8   0      465.74      449.27     21.22 o 
  -2   8   0      482.03      478.74     22.00 o 
  -1   8   0      629.07      664.22     26.29 o 
   0   8   0      277.64      330.45     18.72 o 
   1   8   0      548.62      593.00     24.66 o 
   2   8   0      435.32      480.61     22.57 o 
  -4   9   0      405.35      354.38     21.60 o 
  -3   9   0      387.07      344.94     20.04 o 
  -2   9   0      342.20      345.97     21.21 o 
  -1   9   0      219.22      219.43     17.37 o 
   0   9   0      345.00      376.92     21.85 o 
   0  -9   1       11.13        9.96      9.99 o 
   1  -9   1        5.85        5.53     11.24 o 
   2  -9   1       45.67       60.33     12.67 o 
   3  -9   1       47.55       39.28     11.16 o 
   4  -9   1      134.54      128.66     13.84 o 
  -2  -8   1       78.26       67.52     11.68 o 
  -1  -8   1       24.16       28.05     10.33 o 
   0  -8   1       35.53       35.33      9.17 o 
   1  -8   1      187.15      197.33     14.80 o 
   2  -8   1     1012.10      972.49     33.09 o 
   3  -8   1      877.88      778.43     28.34 o 
   4  -8   1      419.57      412.89     19.88 o 
   5  -8   1      209.03      213.81     14.96 o 
  -4  -7   1       36.24       43.44     10.68 o 
  -3  -7   1      144.16      139.47     12.61 o 
  -2  -7   1      404.59      438.00     19.51 o 
  -1  -7   1      938.60      947.45     30.91 o 
   0  -7   1     1508.44     1585.21     45.21 o 
   1  -7   1      613.01      629.38     23.64 o 
   2  -7   1      729.12      672.48     24.40 o 
   3  -7   1      816.24      730.52     25.19 o 
   4  -7   1      885.15      801.83     26.90 o 
   5  -7   1      368.02      339.49     17.18 o 
   6  -7   1       79.49       88.73     10.50 o 
  -4  -6   1      241.77      241.07     13.96 o 
  -3  -6   1      494.90      467.20     18.49 o 
  -2  -6   1      585.87      608.05     21.74 o 
  -1  -6   1      577.02      621.78     21.91 o 
   0  -6   1      499.84      514.58     19.60 o 
   1  -6   1     1878.19     1886.21     50.77 o 
   2  -6   1      799.81      797.14     25.46 o 
   3  -6   1      448.75      448.25     17.13 o 
   4  -6   1       60.19       45.22      7.11 o 
   5  -6   1       14.40       20.49      6.95 o 
   6  -6   1       98.66       96.36      9.53 o 
   7  -6   1        6.66       13.84      9.72 o 
  -5  -5   1      631.59      608.95     14.78 o 
  -4  -5   1     1126.32     1068.47     31.98 o 
  -3  -5   1     1422.67     1343.10     24.54 o 
  -2  -5   1      442.30      427.25      9.65 o 
  -1  -5   1       25.86       31.49      4.12 o 
   0  -5   1       67.84       90.21      7.71 o 
   1  -5   1       67.67       63.17      6.94 o 
   2  -5   1        0.83        2.20      3.88 o 
   3  -5   1      164.21      156.71      8.98 o 
   4  -5   1      475.42      493.56     16.71 o 
   5  -5   1      607.39      619.49     20.86 o 
   6  -5   1      145.82      176.01     11.60 o 
   7  -5   1      338.32      347.02     17.12 o 
  -6  -4   1      441.64      438.62     16.81 o 
  -5  -4   1      261.26      256.29      8.65 o 
  -4  -4   1      245.55      234.16      7.37 o 
  -3  -4   1      308.47      304.53      7.16 o 
  -2  -4   1      122.37      134.39      4.34 o 
  -1  -4   1      336.81      332.82      5.31 o 
   0  -4   1       78.51       76.61      2.98 o 
   1  -4   1     3343.87     3296.11     52.95 o 
   2  -4   1     2487.85     2455.79     39.92 o 
   3  -4   1      496.99      487.94     15.42 o 
   4  -4   1     1168.47     1128.32     19.93 o 
   5  -4   1     2217.90     2111.67     53.74 o 
   6  -4   1      847.11      814.30     25.57 o 
   7  -4   1      461.96      477.09     19.75 o 
  -6  -3   1        7.64        9.43      5.85 o 
  -5  -3   1       30.78       40.98      5.49 o 
  -4  -3   1        6.56       31.86     18.63 o 
  -3  -3   1       27.11       30.56      2.60 o 
  -2  -3   1      739.86      727.38     11.36 o 
  -1  -3   1     1622.36     1616.95     25.08 o 
   0  -3   1      571.94      560.08     10.27 o 
   1  -3   1     2041.02     1843.41     30.07 o 
   2  -3   1     4246.47     4340.81     68.80 o 
   3  -3   1     3484.32     3549.70     56.79 o 
   4  -3   1     2310.38     2282.48     37.64 o 
   5  -3   1       81.58       85.25      4.08 o 
   6  -3   1       50.82       57.22      5.64 o 
   7  -3   1      110.62      105.78      7.81 o 
  -7  -2   1       68.82       67.28      8.32 o 
  -6  -2   1      458.18      441.44     15.31 o 
  -5  -2   1      749.69      747.70     20.62 o 
  -4  -2   1     1013.58     1019.22     16.77 o 
  -3  -2   1     2609.04     2492.52     41.43 o 
  -2  -2   1     8847.86     8741.96    137.41 o 
  -1  -2   1      116.47      101.93      2.23 o 
   0  -2   1      116.61      102.14      5.85 o 
   1  -2   1      640.99      624.67     10.77 o 
   2  -2   1      394.65      355.29      6.77 o 
   3  -2   1     1025.92     1007.11     23.30 o 
   4  -2   1      854.28      829.46     20.27 o 
   5  -2   1        3.87        4.59      3.11 o 
   6  -2   1      201.05      196.62      9.14 o 
   7  -2   1       81.73       82.78      7.56 o 
  -7  -1   1      157.83      163.16     10.09 o 
  -6  -1   1      524.40      554.80     17.25 o 
  -5  -1   1     1978.04     1975.97     46.06 o 
  -4  -1   1     1403.00     1421.93     28.00 o 
  -3  -1   1     3643.81     3693.38     67.05 o 
  -2  -1   1     4144.17     4020.31     63.69 o 
  -1  -1   1     2513.75     2410.83     38.41 o 
   0  -1   1      829.98      878.00     21.29 o 
   1  -1   1      595.32      677.38     28.59 o 
   2  -1   1      846.41      986.97     22.48 o 
   3  -1   1      396.47      439.18     11.53 o 
   4  -1   1      517.93      576.79     15.26 o 
   5  -1   1      281.15      281.96     10.03 o 
   6  -1   1      755.99      791.09     21.92 o 
   7  -1   1      536.70      536.86     17.74 o 
  -7   0   1      611.13      638.42     20.11 o 
  -6   0   1      441.17      436.22     14.40 o 
  -5   0   1       82.67       81.61      5.42 o 
  -4   0   1      119.03      110.37      7.69 o 
  -3   0   1     3837.04     4070.81    224.39 o 
  -2   0   1      859.96      923.72     21.12 o 
  -1   0   1      152.75      163.52      4.56 o 
   0   0   1      703.68      796.46     17.82 o 
   1   0   1     1572.01     1591.10     34.89 o 
   2   0   1      505.43      436.00     10.95 o 
   3   0   1      689.88      638.16     15.93 o 
   4   0   1     1608.14     1598.94     37.17 o 
   5   0   1     2113.40     2185.27     50.62 o 
   6   0   1      365.41      387.21     13.82 o 
   7   0   1      110.10      115.46      9.18 o 
  -8   1   1      215.59      231.21     13.28 o 
  -7   1   1       80.75       86.11      7.74 o 
  -6   1   1       83.37       87.96      5.95 o 
  -5   1   1      385.64      405.19     12.27 o 
  -4   1   1      505.05      555.89     42.11 o 
  -3   1   1      587.75      618.42     26.18 o 
  -2   1   1     1426.16     1435.22     31.60 o 
  -1   1   1     5056.52     5011.87     79.56 o 
   0   1   1      388.13      399.95      5.29 o 
   1   1   1      809.93      797.82     10.27 o 
   2   1   1     2669.79     2462.64     39.68 o 
   3   1   1     3143.45     3170.83     69.87 o 
   4   1   1      928.38      887.49     22.51 o 
   5   1   1      945.59      944.26     24.79 o 
   6   1   1      175.86      176.91      9.88 o 
   7   1   1        4.17        4.43      6.58 o 
  -8   2   1       27.59       19.77      7.13 o 
  -7   2   1      100.21      106.38      7.82 o 
  -6   2   1       74.61       77.28      6.04 o 
  -5   2   1      260.24      290.82      9.54 o 
  -4   2   1      955.42      978.49     23.06 o 
  -3   2   1     4075.15     3958.26    154.23 o 
  -2   2   1     7615.63     7500.60    117.87 o 
  -1   2   1     4869.73     4862.65    104.73 o 
   0   2   1     3566.51     3448.07     57.68 o 
   1   2   1     1607.92     1596.60     19.87 o 
   2   2   1     1658.06     1677.59     21.16 o 
   3   2   1       92.00       83.44      3.71 o 
   4   2   1      339.92      353.96     11.67 o 
   5   2   1       35.36       33.06      5.32 o 
   6   2   1       32.91       45.29      6.69 o 
  -6   3   1     1407.92     1525.85     36.25 o 
  -5   3   1     1534.17     1573.22     27.10 o 
  -4   3   1      536.01      514.09      9.98 o 
  -3   3   1      205.85      190.51      4.41 o 
  -2   3   1     4210.83     4469.50     70.57 o 
  -1   3   1     3917.21     3957.63     93.70 o 
   0   3   1       51.40       49.50      1.78 o 
   1   3   1        3.53        3.77      1.19 o 
   2   3   1       18.09       21.53      2.26 o 
   3   3   1       24.61       26.90      5.30 o 
   4   3   1       14.39       14.14      3.03 o 
   5   3   1      143.84      155.01      9.32 o 
   6   3   1      806.63      817.59     24.55 o 
  -7   4   1      524.04      589.60     22.86 o 
  -6   4   1      221.41      235.35     12.80 o 
  -5   4   1      341.91      352.87     13.99 o 
  -4   4   1      319.71      329.62     12.35 o 
  -3   4   1      336.09      350.34     12.23 o 
  -2   4   1      115.01      112.01      7.39 o 
  -1   4   1       75.09       70.86      6.13 o 
   0   4   1      602.57      615.79      9.40 o 
   1   4   1       28.20       30.11      1.98 o 
   2   4   1      888.65      886.18     12.58 o 
   3   4   1      911.76      912.70     17.54 o 
   4   4   1      856.75      838.08     17.10 o 
   5   4   1      743.73      710.61     21.54 o 
  -7   5   1      149.95      178.77     12.92 o 
  -6   5   1       79.72       90.73      9.53 o 
  -5   5   1       28.66       31.28      6.52 o 
  -4   5   1      146.89      144.28      9.14 o 
  -3   5   1       44.93       40.89      5.41 o 
  -2   5   1      218.84      227.52     11.38 o 
  -1   5   1     2251.63     2306.77     63.13 o 
   0   5   1     1319.09     1396.51     22.79 o 
   1   5   1      716.76      794.51     14.36 o 
   2   5   1     1233.61     1223.11     39.74 o 
   3   5   1      567.92      569.18     12.82 o 
   4   5   1      280.17      271.73      9.36 o 
   5   5   1      750.89      784.86     23.99 o 
  -7   6   1       11.38       10.10      9.93 o 
  -6   6   1       34.06       40.49      8.11 o 
  -5   6   1      599.83      617.03     22.03 o 
  -4   6   1     1069.07      957.72     29.22 o 
  -3   6   1      472.37      411.27     16.63 o 
  -2   6   1      251.20      248.80     13.56 o 
  -1   6   1     1292.21     1350.28     27.18 o 
   0   6   1      950.50      996.08     17.88 o 
   1   6   1      991.77     1019.69     30.64 o 
   2   6   1      318.06      318.47     15.06 o 
   3   6   1      137.58      125.28     10.70 o 
   4   6   1      187.15      193.80     13.52 o 
  -6   7   1      266.27      299.14     18.28 o 
  -5   7   1      448.45      451.99     20.14 o 
  -4   7   1      434.56      404.08     18.31 o 
  -3   7   1      680.31      647.19     23.87 o 
  -2   7   1     1928.10     1970.20     32.41 o 
  -1   7   1      504.40      535.13     12.31 o 
   0   7   1        7.92        6.64      7.90 o 
   1   7   1        3.34        5.97      8.03 o 
   2   7   1        7.79        8.79      8.08 o 
   3   7   1       19.64       16.30      9.24 o 
  -5   8   1      295.09      258.24     17.72 o 
  -4   8   1      107.09       93.55     12.50 o 
  -3   8   1       15.98       15.56     10.11 o 
  -2   8   1       89.63       87.32      6.18 o 
  -1   8   1       37.74       34.66     10.53 o 
   0   8   1        1.83       11.71      9.41 o 
   1   8   1      138.99      142.57     13.78 o 
  -3   9   1       26.25       26.02      6.25 o 
  -2   9   1      114.04      132.61     15.61 o 
  -1   9   1      121.55      145.47     15.34 o 
  -1  -9   2      224.36      247.38     16.95 o 
   0  -9   2      238.93      248.76     17.94 o 
   1  -9   2      576.58      598.30     26.42 o 
   2  -9   2      536.77      539.81     25.13 o 
   3  -9   2      201.50      204.11     16.77 o 
   4  -9   2      119.77      127.95     14.60 o 
  -2  -8   2      548.65      546.13     23.92 o 
  -1  -8   2      750.15      750.94     28.14 o 
   0  -8   2      287.64      303.79     17.83 o 
   1  -8   2      375.51      330.95     18.32 o 
   2  -8   2       15.85       16.32      9.53 o 
   3  -8   2       94.10       92.69     11.60 o 
   4  -8   2        2.33       -1.77      8.66 o 
   5  -8   2        3.97        2.04      9.49 o 
  -4  -7   2      152.32      143.44     12.66 o 
  -3  -7   2       82.52      102.67     10.55 o 
  -2  -7   2      164.84      157.47     11.82 o 
  -1  -7   2       30.92       37.05      8.72 o 
   0  -7   2       26.92       33.51      8.49 o 
   1  -7   2        2.51        3.49      7.51 o 
   2  -7   2      174.92      183.96     12.42 o 
   3  -7   2      398.46      377.95     17.05 o 
   4  -7   2      343.52      342.36     16.44 o 
   5  -7   2      808.08      720.69     25.19 o 
   6  -7   2      253.39      246.36     15.93 o 
  -5  -6   2        8.25        3.61      5.62 o 
  -4  -6   2       29.03       21.42      4.66 o 
  -3  -6   2       27.87       32.11      9.70 o 
  -2  -6   2       41.97       42.75      7.86 o 
  -1  -6   2      893.40      905.54     28.41 o 
   0  -6   2      242.74      283.33     14.40 o 
   1  -6   2      544.08      520.88     19.24 o 
   2  -6   2     2025.78     1907.10     50.63 o 
   3  -6   2     1168.66     1044.83     30.54 o 
   4  -6   2      670.95      616.86     20.83 o 
   5  -6   2      553.66      559.76     20.27 o 
   6  -6   2      260.06      253.32     14.07 o 
  -5  -5   2        4.52        4.81      4.72 o 
  -4  -5   2     1024.83      955.50     17.25 o 
  -3  -5   2     1323.94     1319.86     21.68 o 
  -2  -5   2     1495.31     1491.66     26.47 o 
  -1  -5   2     1061.77     1052.21     23.69 o 
   0  -5   2     1414.48     1411.53     24.61 o 
   1  -5   2     2424.74     2410.65     61.12 o 
   2  -5   2     1881.50     1733.09     45.04 o 
   3  -5   2      206.15      190.54      9.50 o 
   4  -5   2      466.60      456.06     16.34 o 
   5  -5   2      210.05      220.76     12.23 o 
   6  -5   2      281.79      305.96     15.31 o 
   7  -5   2       19.57       17.61      7.98 o 
  -6  -4   2      295.48      284.30     13.39 o 
  -5  -4   2      535.64      487.55     12.03 o 
  -4  -4   2      385.14      389.35      9.02 o 
  -3  -4   2      194.29      194.66      6.88 o 
  -2  -4   2     2389.96     2367.26     39.53 o 
  -1  -4   2     2220.79     2226.08     37.01 o 
   0  -4   2     1190.08     1180.20     20.60 o 
   1  -4   2     1634.88     1601.04     38.61 o 
   2  -4   2      126.87      122.71      4.39 o 
   3  -4   2       13.69       17.62      2.47 o 
   4  -4   2       30.32       32.05      3.16 o 
   5  -4   2      103.66      108.08      6.70 o 
   6  -4   2      205.19      183.95     11.74 o 
   7  -4   2      133.74      133.76     11.31 o 
  -7  -3   2      404.29      377.97     16.08 o 
  -6  -3   2      445.37      434.38     15.68 o 
  -5  -3   2     1486.91     1373.37     22.86 o 
  -4  -3   2      589.76      578.02     11.14 o 
  -3  -3   2      293.78      276.59      7.02 o 
  -2  -3   2       10.90       12.48      2.01 o 
  -1  -3   2        8.64       13.12      1.77 o 
   0  -3   2       17.22       16.44      1.92 o 
   1  -3   2        2.16        4.80      1.56 o 
   2  -3   2      735.23      771.40     13.89 o 
   3  -3   2     1005.35     1027.81     18.10 o 
   4  -3   2     2113.16     2090.20     83.23 o 
   5  -3   2      536.86      543.11     11.66 o 
   6  -3   2      232.88      219.75      7.52 o 
   7  -3   2      744.34      714.11     17.05 o 
  -7  -2   2      109.84      112.89      9.25 o 
  -6  -2   2      420.47      392.66     14.19 o 
  -5  -2   2      713.22      721.41     18.64 o 
  -4  -2   2      229.89      230.15      6.06 o 
  -3  -2   2       55.53       54.85      3.08 o 
  -2  -2   2     2312.27     2253.74     36.86 o 
  -1  -2   2     2290.51     2253.05     55.85 o 
   0  -2   2       34.92       50.12      4.94 o 
   1  -2   2     1314.96     1404.05     64.69 o 
   2  -2   2     2090.16     2275.10     98.52 o 
   3  -2   2     4077.40     4636.97    100.71 o 
   4  -2   2     1895.31     2073.69     47.07 o 
   5  -2   2      967.51     1020.14     25.70 o 
   6  -2   2      916.45      956.42     25.47 o 
   7  -2   2      627.46      624.09     19.96 o 
  -7  -1   2        7.33        4.90      5.88 o 
  -6  -1   2       11.19        3.29      4.47 o 
  -5  -1   2      188.07      169.75     10.90 o 
  -4  -1   2      210.85      194.05      7.64 o 
  -3  -1   2      532.94      510.16      9.95 o 
  -2  -1   2      377.27      329.78      4.70 o 
  -1  -1   2     2673.49     2691.10     52.03 o 
   0  -1   2    11258.90    10770.55    302.87 o 
   1  -1   2     5856.94     5989.03     98.16 o 
   2  -1   2      193.36      185.70      6.26 o 
   3  -1   2     1203.38     1282.37     29.81 o 
   4  -1   2      332.29      349.97     10.94 o 
   5  -1   2       31.88       35.49      4.66 o 
   6  -1   2      437.93      426.24     14.74 o 
   7  -1   2       14.29       14.74      6.56 o 
  -8   0   2      131.38      136.21     10.58 o 
  -7   0   2      176.75      176.87     10.35 o 
  -6   0   2      820.20      776.20     21.40 o 
  -5   0   2      995.55     1007.35     21.06 o 
  -4   0   2     1937.58     1916.23     43.73 o 
  -3   0   2     4920.14     4663.58    101.13 o 
  -2   0   2     3238.66     3021.15     65.88 o 
  -1   0   2      127.71      152.02      9.21 o 
   0   0   2     1980.49     1969.06     28.17 o 
   1   0   2      500.98      493.34      8.20 o 
   2   0   2     2310.74     2313.84     51.22 o 
   3   0   2      202.35      204.42      7.34 o 
   4   0   2      584.44      579.54     15.94 o 
   5   0   2      422.23      416.95     13.41 o 
   6   0   2       43.34       39.46      5.96 o 
   7   0   2      260.90      280.01     13.77 o 
  -8   1   2      756.75      822.39     25.01 o 
  -7   1   2      579.91      612.01     18.97 o 
  -6   1   2      715.24      736.79     20.20 o 
  -5   1   2      553.90      580.74     13.52 o 
  -4   1   2     2526.47     2556.91     56.92 o 
  -3   1   2     3049.02     2995.06     65.52 o 
  -2   1   2       60.99       56.09      3.03 o 
  -1   1   2     1198.81     1232.33     26.00 o 
   0   1   2      385.43      423.75      7.62 o 
   1   1   2      287.64      297.73      5.97 o 
   2   1   2       62.72       85.18      4.26 o 
   3   1   2      350.19      318.80      9.90 o 
   4   1   2     2551.31     2393.47     54.71 o 
   5   1   2      350.91      347.11     12.63 o 
   6   1   2      619.80      598.13     18.93 o 
  -8   2   2       53.08       50.29      7.96 o 
  -7   2   2      538.94      530.51     16.85 o 
  -6   2   2      573.85      586.20     16.70 o 
  -5   2   2      349.68      378.77      9.89 o 
  -4   2   2      426.38      415.75     11.36 o 
  -3   2   2       80.55       89.89      3.10 o 
  -2   2   2     1895.98     2084.45     33.56 o 
  -1   2   2      156.01      198.42      3.53 o 
   0   2   2     1014.32     1032.81     13.33 o 
   1   2   2     1746.20     1736.32     21.80 o 
   2   2   2      864.84      867.81     12.01 o 
   3   2   2     1153.12     1120.11     27.35 o 
   4   2   2      585.10      574.22     16.77 o 
   5   2   2      241.86      223.82     10.54 o 
   6   2   2      613.22      607.44     20.05 o 
  -6   3   2      240.54      248.89     12.94 o 
  -5   3   2      110.23      115.93      4.78 o 
  -4   3   2       11.14        9.44      1.92 o 
  -3   3   2     2150.57     2158.56     36.54 o 
  -2   3   2     2116.10     2078.62     33.70 o 
  -1   3   2     2484.29     2635.90     32.41 o 
   0   3   2     3387.89     3274.51     40.06 o 
   1   3   2      441.32      402.55      8.60 o 
   2   3   2      507.45      501.27      8.04 o 
   3   3   2     3215.35     3178.19     52.36 o 
   4   3   2      385.99      386.69     13.09 o 
   5   3   2       14.14       16.45      5.84 o 
   6   3   2        2.43        4.16      6.65 o 
  -7   4   2      230.85      247.23     15.61 o 
  -6   4   2      660.67      724.10     24.01 o 
  -5   4   2      194.71      222.00     10.98 o 
  -4   4   2      559.53      573.88     17.88 o 
  -3   4   2     3583.82     3639.35     87.33 o 
  -2   4   2     1341.87     1307.60     34.40 o 
  -1   4   2     1760.49     1819.81     28.31 o 
   0   4   2     2187.60     2290.02     28.73 o 
   1   4   2      673.42      669.15     10.02 o 
   2   4   2      380.91      396.66      7.33 o 
   3   4   2       37.41       38.76      3.90 o 
   4   4   2       17.74       19.68      4.21 o 
   5   4   2       14.02       10.30      6.30 o 
  -7   5   2      519.89      571.20     23.42 o 
  -6   5   2      720.11      742.98     25.18 o 
  -5   5   2      528.10      541.75     18.97 o 
  -4   5   2     1719.42     1702.47     44.74 o 
  -3   5   2      379.35      347.87     14.14 o 
  -2   5   2       13.45       11.97      2.87 o 
  -1   5   2       92.63       96.99      8.58 o 
   0   5   2       72.01       74.49      8.34 o 
   1   5   2        0.17        2.02      2.99 o 
   2   5   2       97.51       91.33      7.96 o 
   3   5   2      148.43      141.55      6.52 o 
   4   5   2      414.17      400.19     11.48 o 
  -6   6   2      194.53      206.70     14.31 o 
  -5   6   2       19.83       28.74      8.07 o 
  -4   6   2      259.66      227.73     13.30 o 
  -3   6   2       42.53       42.88      7.95 o 
  -2   6   2       34.46       37.27      3.98 o 
  -1   6   2      210.04      216.91      7.37 o 
   0   6   2      903.29      947.96     17.50 o 
   1   6   2      620.84      624.79     21.59 o 
   2   6   2      293.03      307.64     14.99 o 
   3   6   2      233.06      244.45     14.42 o 
  -6   7   2       29.54       33.04     10.98 o 
  -5   7   2       19.39       14.87      9.35 o 
  -4   7   2       15.90       18.75      8.80 o 
  -3   7   2      321.22      308.49      9.49 o 
  -2   7   2      676.45      672.98     14.32 o 
  -1   7   2      752.40      858.49     22.21 o 
   0   7   2      774.27      836.65     27.96 o 
   1   7   2      373.40      376.78     17.69 o 
  -5   8   2      204.48      205.00     16.25 o 
  -4   8   2      246.08      221.20     10.16 o 
  -3   8   2      486.50      477.58     17.31 o 
  -2   8   2      260.69      261.46      9.81 o 
  -1   8   2      291.78      330.41     19.05 o 
   0   8   2      309.32      314.39     19.10 o 
  -1  -9   3        0.90        0.46     11.15 o 
   0  -9   3       33.47       24.78     11.55 o 
   1  -9   3      319.90      322.52     20.28 o 
   2  -9   3      247.09      247.49     16.85 o 
   3  -9   3      635.98      603.79     26.88 o 
  -3  -8   3       93.71      111.70     13.45 o 
  -2  -8   3       68.60       78.88     11.86 o 
  -1  -8   3      532.95      583.21     24.28 o 
   0  -8   3     1562.95     1620.47     47.78 o 
   1  -8   3      374.49      407.91     20.10 o 
   2  -8   3      157.20      153.59     13.73 o 
   3  -8   3      410.18      366.28     19.00 o 
   4  -8   3      439.67      389.03     19.48 o 
   5  -8   3      286.26      256.56     17.13 o 
  -4  -7   3      318.47      328.63     18.46 o 
  -3  -7   3      349.59      361.45     18.27 o 
  -2  -7   3      288.13      300.54     16.54 o 
  -1  -7   3      598.91      633.84     23.26 o 
   0  -7   3     1484.40     1581.93     45.28 o 
   1  -7   3      551.56      556.38     21.40 o 
   2  -7   3      530.84      506.52     20.63 o 
   3  -7   3      155.62      154.33     11.09 o 
   4  -7   3       10.87        5.02      7.62 o 
   5  -7   3       18.75       28.63      9.03 o 
   6  -7   3       80.85       80.01     11.38 o 
  -5  -6   3      360.61      331.31     11.51 o 
  -4  -6   3     1184.30     1139.15     20.47 o 
  -3  -6   3      965.60      918.81     18.14 o 
  -2  -6   3      367.20      371.53      9.98 o 
  -1  -6   3      564.37      559.77     20.13 o 
   0  -6   3       30.63       33.27      7.26 o 
   1  -6   3       35.29       38.76      6.90 o 
   2  -6   3       21.42       16.98      6.65 o 
   3  -6   3        6.88       10.98      6.14 o 
   4  -6   3      306.38      289.09     13.90 o 
   5  -6   3      162.18      150.28     10.81 o 
   6  -6   3      469.44      462.73     19.66 o 
  -6  -5   3      230.35      229.70      9.80 o 
  -5  -5   3      180.58      186.93      7.63 o 
  -4  -5   3       91.45       86.85      5.71 o 
  -3  -5   3       24.71       30.60      5.74 o 
  -2  -5   3       54.46       55.67      3.96 o 
  -1  -5   3      200.98      209.11      6.52 o 
   0  -5   3      322.91      311.25     15.24 o 
   1  -5   3     1518.14     1584.72     27.58 o 
   2  -5   3      895.16      843.54     23.94 o 
   3  -5   3       92.74       95.23      7.59 o 
   4  -5   3      189.26      190.95     10.68 o 
   5  -5   3     1058.61     1025.08     30.31 o 
   6  -5   3      810.78      797.40     26.38 o 
  -6  -4   3        3.22        3.64      6.28 o 
  -5  -4   3       25.71       22.79      4.43 o 
  -4  -4   3       92.52       93.86      4.92 o 
  -3  -4   3      268.73      275.60      7.74 o 
  -2  -4   3      137.43      127.23      4.91 o 
  -1  -4   3     1578.70     1591.24     33.41 o 
   0  -4   3     2036.24     2126.69     35.68 o 
   1  -4   3     3459.26     3438.70     55.93 o 
   2  -4   3     2279.40     2356.75     39.21 o 
   3  -4   3     1844.35     1880.19     31.97 o 
   4  -4   3      570.68      571.41     12.08 o 
   5  -4   3      151.81      148.53      6.22 o 
   6  -4   3       32.04       35.71      7.63 o 
   7  -4   3       66.45       72.36     10.22 o 
  -7  -3   3       28.80       29.13      6.80 o 
  -6  -3   3      198.37      184.08      9.30 o 
  -5  -3   3      417.23      395.64      9.53 o 
  -4  -3   3      871.59      825.68     16.33 o 
  -3  -3   3     1930.62     1879.27     32.08 o 
  -2  -3   3     2380.10     2353.42     39.07 o 
  -1  -3   3     1660.09     1493.02     25.52 o 
   0  -3   3     1893.60     1944.55     32.46 o 
   1  -3   3     2651.01     2716.16     44.36 o 
   2  -3   3      918.61      994.52     17.75 o 
   3  -3   3      665.82      692.26     57.05 o 
   4  -3   3     1214.30     1269.06     35.74 o 
   5  -3   3       22.47       25.46      3.63 o 
   6  -3   3       11.57       16.71      4.24 o 
   7  -3   3      150.82      150.44      7.61 o 
  -7  -2   3      123.74      128.71      9.46 o 
  -6  -2   3      544.13      514.81     14.46 o 
  -5  -2   3     1354.47     1211.39     46.97 o 
  -4  -2   3     1381.18     1329.10     23.75 o 
  -3  -2   3      245.35      231.67      6.19 o 
  -2  -2   3      954.84      886.45     15.87 o 
  -1  -2   3      556.10      533.81     10.22 o 
   0  -2   3     2955.30     3134.99     50.50 o 
   1  -2   3      358.97      370.45     10.80 o 
   2  -2   3      342.38      402.27      9.14 o 
   3  -2   3      265.01      311.45     13.52 o 
   4  -2   3        9.77       12.70      3.31 o 
   5  -2   3       37.83       46.61      5.35 o 
   6  -2   3      208.60      201.82     10.36 o 
   7  -2   3      503.19      541.20     19.04 o 
  -7  -1   3      687.47      641.07     17.28 o 
  -6  -1   3      795.02      757.86     18.08 o 
  -5  -1   3      566.63      532.28     15.79 o 
  -4  -1   3      174.84      186.82      7.90 o 
  -3  -1   3      860.20      862.39     13.16 o 
  -2  -1   3       59.22       47.92      4.16 o 
  -1  -1   3      233.20      229.72      5.45 o 
   0  -1   3      835.55      877.58     11.52 o 
   1  -1   3     2939.50     3223.32     51.47 o 
   2  -1   3     2910.82     3151.41     69.68 o 
   3  -1   3      253.81      251.24      8.96 o 
   4  -1   3     1367.87     1333.83     32.38 o 
   5  -1   3      973.97      936.72     24.83 o 
   6  -1   3      395.95      402.74     14.40 o 
   7  -1   3      174.47      175.06     11.10 o 
  -8   0   3      140.56      141.56     10.66 o 
  -7   0   3      230.24      215.98      9.43 o 
  -6   0   3      257.28      263.00      9.34 o 
  -5   0   3        0.24        2.13      2.97 o 
  -4   0   3      301.64      286.17      9.46 o 
  -3   0   3        8.98        9.54      1.37 o 
  -2   0   3      824.27      834.12     15.43 o 
  -1   0   3      583.81      484.74     14.67 o 
   0   0   3      728.34      670.56     14.30 o 
   1   0   3     4002.29     4002.87     73.42 o 
   2   0   3     4432.65     4503.13     98.39 o 
   3   0   3     2252.08     2160.94     49.37 o 
   4   0   3     1016.35      946.13     24.22 o 
   5   0   3      851.61      757.05     21.11 o 
   6   0   3      438.92      425.96     15.60 o 
  -8   1   3       44.20       42.63      7.64 o 
  -7   1   3       80.42       78.40      6.52 o 
  -6   1   3       12.82       19.84      4.18 o 
  -5   1   3      455.40      453.59     13.61 o 
  -4   1   3      858.92      877.09     21.79 o 
  -3   1   3     2488.37     2467.06     54.88 o 
  -2   1   3     1634.36     1547.40     19.39 o 
  -1   1   3      380.77      340.29      9.96 o 
   0   1   3     1408.10     1389.04     17.80 o 
   1   1   3     4431.00     4454.35    112.01 o 
   2   1   3      590.71      571.27     10.27 o 
   3   1   3      201.38      173.97      7.65 o 
   4   1   3       72.46       70.93      5.70 o 
   5   1   3       79.07       73.00      6.74 o 
   6   1   3       13.79       14.14      6.34 o 
  -7   2   3      211.27      211.94     10.32 o 
  -6   2   3     1492.03     1450.69     29.09 o 
  -5   2   3     3256.65     3227.33     71.87 o 
  -4   2   3     1226.28     1221.08     28.79 o 
  -3   2   3      905.56      883.69     15.50 o 
  -2   2   3     1827.76     1800.19     22.53 o 
  -1   2   3      861.86      861.42     11.61 o 
   0   2   3      388.98      398.36      6.20 o 
   1   2   3        4.00        5.21      1.48 o 
   2   2   3       25.45       28.73      2.37 o 
   3   2   3      177.11      156.02      7.29 o 
   4   2   3        4.99        4.82      4.17 o 
   5   2   3      124.41      125.67      8.00 o 
   6   2   3      438.63      435.13     16.96 o 
  -8   3   3      479.54      711.49     30.60 o 
  -7   3   3      223.73      294.18     16.87 o 
  -6   3   3      448.18      500.28     18.72 o 
  -5   3   3      614.51      632.91     19.69 o 
  -4   3   3     1212.27     1231.00     32.09 o 
  -3   3   3      879.01      835.90     14.86 o 
  -2   3   3      190.64      204.64      4.98 o 
  -1   3   3        5.15        6.07      1.60 o 
   0   3   3       14.07       19.97      1.87 o 
   1   3   3      127.67      132.88      3.80 o 
   2   3   3      913.88      927.67     13.42 o 
   3   3   3     1353.29     1254.37     31.11 o 
   4   3   3      686.84      676.42     20.01 o 
   5   3   3      410.16      422.53     15.96 o 
  -7   4   3       80.22      105.84     11.83 o 
  -6   4   3      101.37      119.48      9.82 o 
  -5   4   3       10.49        9.28      5.39 o 
  -4   4   3       85.47       89.74      6.92 o 
  -3   4   3       83.00       85.07      3.83 o 
  -2   4   3      293.15      322.18     16.08 o 
  -1   4   3      458.13      467.32      9.57 o 
   0   4   3      455.45      469.68      7.78 o 
   1   4   3      439.59      478.21      8.22 o 
   2   4   3     1772.90     1813.27     24.21 o 
   3   4   3      574.78      577.50     20.13 o 
   4   4   3      161.05      160.46      9.98 o 
  -7   5   3        1.82       11.15      9.51 o 
  -6   5   3       36.70       45.11      8.49 o 
  -5   5   3      496.97      473.15     17.57 o 
  -4   5   3     1925.31     1799.64     47.20 o 
  -3   5   3     1174.39     1091.71     19.02 o 
  -2   5   3      406.92      392.52      9.30 o 
  -1   5   3      654.57      683.21     14.31 o 
   0   5   3      750.70      770.32     14.68 o 
   1   5   3      936.28      979.91     17.99 o 
   2   5   3      683.52      646.71     21.37 o 
  -6   6   3      130.19      140.50     13.12 o 
  -5   6   3      433.90      419.92     18.53 o 
  -4   6   3      683.92      679.74     14.29 o 
  -3   6   3     1330.29     1322.69     23.08 o 
  -2   6   3     1774.38     1782.17     29.61 o 
  -1   6   3      732.12      760.07     22.33 o 
   0   6   3        9.61       14.64      5.21 o 
   1   6   3      142.64      152.72      8.89 o 
  -4   7   3      192.42      195.68      9.68 o 
  -3   7   3        8.53        1.56      5.22 o 
  -2   7   3       81.87       95.44      7.55 o 
  -1   7   3       29.22       25.23      6.29 o 
   0   7   3        7.95        5.45      6.09 o 
  -4   8   3       25.69       27.02      7.26 o 
  -3   8   3      107.48      109.32      8.99 o 
  -2   8   3      107.89      104.76      9.04 o 
  -1   8   3      285.49      285.91     13.53 o 
   0  -9   4      124.30      143.66     15.03 o 
   1  -9   4       93.65       97.08     12.71 o 
   2  -9   4        5.35        4.02     11.18 o 
   3  -9   4        8.11       12.93     12.15 o 
  -2  -8   4      110.84      115.65     12.97 o 
  -1  -8   4       24.93       27.79     10.00 o 
   0  -8   4       33.64       29.44     10.03 o 
   1  -8   4        2.57        4.26      9.34 o 
   2  -8   4      182.80      170.78     14.45 o 
   3  -8   4      245.56      225.40     15.75 o 
   4  -8   4      478.82      432.50     20.89 o 
  -4  -7   4        6.47        7.63      9.59 o 
  -3  -7   4       59.69       70.04     10.62 o 
  -2  -7   4       11.12        6.31      8.22 o 
  -1  -7   4      516.27      551.77     21.88 o 
   0  -7   4      207.63      226.41     14.53 o 
   1  -7   4      213.63      211.01     14.18 o 
   2  -7   4      992.63     1003.11     32.04 o 
   3  -7   4     1276.43     1146.41     35.12 o 
   4  -7   4      734.28      674.48     24.56 o 
   5  -7   4     1021.73      955.89     31.39 o 
  -5  -6   4       12.24       16.37      5.61 o 
  -4  -6   4      282.74      250.37     22.93 o 
  -3  -6   4      683.69      680.72     15.40 o 
  -2  -6   4      642.88      629.88     14.20 o 
  -1  -6   4     1168.62     1185.12     22.46 o 
   0  -6   4      346.45      366.37     16.09 o 
   1  -6   4      578.20      528.17     19.39 o 
   2  -6   4      631.34      596.09     21.08 o 
   3  -6   4      221.28      206.08     12.24 o 
   4  -6   4      410.85      405.92     16.92 o 
   5  -6   4      414.23      381.95     16.93 o 
   6  -6   4       77.33       74.69      9.39 o 
  -5  -5   4      526.07      519.49     17.58 o 
  -4  -5   4      344.05      337.96     10.25 o 
  -3  -5   4      305.17      312.23      8.93 o 
  -2  -5   4     2543.66     2574.60     43.75 o 
  -1  -5   4     2169.64     2167.10     37.18 o 
   0  -5   4      346.21      349.71      8.99 o 
   1  -5   4      250.18      252.03      7.41 o 
   2  -5   4      173.99      179.86      6.64 o 
   3  -5   4       64.02       66.61      5.60 o 
   4  -5   4       15.04       16.85      6.07 o 
   5  -5   4      275.37      266.27     13.95 o 
   6  -5   4      442.32      420.44     18.54 o 
  -6  -4   4      404.23      431.55     28.00 o 
  -5  -4   4      798.51      731.73     16.12 o 
  -4  -4   4      728.23      727.18     15.51 o 
  -3  -4   4      410.76      401.78     10.57 o 
  -2  -4   4     1648.54     1614.23     28.33 o 
  -1  -4   4      224.13      222.56      6.60 o 
   0  -4   4       11.22       12.74      2.70 o 
   1  -4   4       74.83       85.96      4.14 o 
   2  -4   4      149.92      168.05      6.10 o 
   3  -4   4      383.25      414.22     10.00 o 
   4  -4   4      683.99      718.79     14.98 o 
   5  -4   4      922.48      987.91     25.97 o 
   6  -4   4      584.72      647.72     22.61 o 
  -7  -3   4      115.12      119.25      9.71 o 
  -6  -3   4       72.09       74.81      7.53 o 
  -5  -3   4      266.67      252.33      8.36 o 
  -4  -3   4        4.75        7.47      3.07 o 
  -3  -3   4       13.69       15.24      2.91 o 
  -2  -3   4      136.39      134.31      6.77 o 
  -1  -3   4     1235.15     1320.07     23.13 o 
   0  -3   4      206.62      185.49      5.54 o 
   1  -3   4       26.37       27.96      2.87 o 
   2  -3   4     1395.23     1445.31     25.20 o 
   3  -3   4      610.68      655.61     18.41 o 
   4  -3   4      959.76     1058.26     19.81 o 
   5  -3   4     1224.95     1301.55     34.98 o 
   6  -3   4      500.10      552.65     13.50 o 
  -7  -2   4        0.43       -1.03      6.53 o 
  -6  -2   4        0.55        1.70      4.73 o 
  -5  -2   4      251.44      267.03     11.22 o 
  -4  -2   4     1150.83     1139.91     21.02 o 
  -3  -2   4      125.26      118.61      5.31 o 
  -2  -2   4      715.91      704.59      9.78 o 
  -1  -2   4     6601.86     6736.82    106.84 o 
   0  -2   4     4879.02     4925.17     78.71 o 
   1  -2   4     2827.35     3004.46     48.85 o 
   2  -2   4      363.58      370.71     14.14 o 
   3  -2   4      317.81      315.77     11.97 o 
   4  -2   4      456.02      475.74     14.98 o 
   5  -2   4      227.17      244.90     10.93 o 
   6  -2   4        6.81        3.37      6.00 o 
  -7  -1   4      186.56      184.08      9.62 o 
  -6  -1   4      187.09      179.74      9.42 o 
  -5  -1   4     1122.73     1093.99     28.19 o 
  -4  -1   4      944.49      917.41     23.80 o 
  -3  -1   4     1751.94     1654.90     24.43 o 
  -2  -1   4     4656.28     4693.66     56.60 o 
  -1  -1   4     2826.16     2819.69     34.64 o 
   0  -1   4      654.65      662.06      9.38 o 
   1  -1   4     1707.24     1833.37     30.39 o 
   2  -1   4      640.10      667.50     18.10 o 
   3  -1   4      343.74      379.01     12.44 o 
   4  -1   4       41.73       44.38      5.35 o 
   5  -1   4      134.89      129.59      8.36 o 
   6  -1   4      126.18      121.84      9.38 o 
  -7   0   4      552.39      553.84     15.73 o 
  -6   0   4      382.92      375.41     13.61 o 
  -5   0   4      498.70      523.43     15.89 o 
  -4   0   4      253.37      242.24      5.52 o 
  -3   0   4      328.44      347.07      6.76 o 
  -2   0   4     1999.29     1956.03     28.80 o 
  -1   0   4      441.72      449.24      8.28 o 
   0   0   4      253.76      261.22      5.83 o 
   1   0   4      180.73      184.03      7.02 o 
   2   0   4       10.66       10.09      3.36 o 
   3   0   4      100.83       90.93      6.06 o 
   4   0   4      459.81      412.87     14.10 o 
   5   0   4      464.21      454.20     15.66 o 
   6   0   4      265.35      239.04     13.02 o 
  -8   1   4      310.36      312.07     14.66 o 
  -7   1   4      452.07      433.23     25.85 o 
  -6   1   4     1228.97     1273.64     32.22 o 
  -5   1   4      364.39      363.83     12.22 o 
  -4   1   4       22.12       27.17      3.89 o 
  -3   1   4      108.23      121.72      3.87 o 
  -2   1   4      436.15      483.97      8.81 o 
  -1   1   4      174.15      162.30      4.48 o 
   0   1   4      770.89      765.83     14.28 o 
   1   1   4     2588.31     2648.51     39.09 o 
   2   1   4     1248.97     1252.33     20.32 o 
   3   1   4      412.99      408.39     13.59 o 
   4   1   4      748.92      691.63     20.41 o 
   5   1   4      389.98      369.72     14.26 o 
  -6   2   4        0.18       -3.22      4.14 o 
  -5   2   4       68.45       72.53      5.61 o 
  -4   2   4      105.77      104.40      4.28 o 
  -3   2   4      136.92      124.30      3.29 o 
  -2   2   4     1621.84     1597.73     28.05 o 
  -1   2   4     2160.20     2221.00     53.95 o 
   0   2   4     3741.50     3736.48     53.93 o 
   1   2   4      817.27      786.52     13.68 o 
   2   2   4      389.87      390.24      8.77 o 
   3   2   4     1636.94     1607.81     39.31 o 
   4   2   4      947.83      892.68     25.20 o 
   5   2   4      109.35      104.38      9.08 o 
  -7   3   4      110.69      127.89     12.62 o 
  -6   3   4      523.64      528.64     19.16 o 
  -5   3   4      438.15      459.58     16.08 o 
  -4   3   4      181.79      179.85      5.47 o 
  -3   3   4     1214.74     1220.88     25.61 o 
  -2   3   4      897.26      908.23     22.66 o 
  -1   3   4     1450.20     1509.74     23.40 o 
   0   3   4     2515.72     2646.29     39.20 o 
   1   3   4      615.80      637.98     11.96 o 
   2   3   4        9.38       13.73      3.23 o 
   3   3   4       56.33       58.71      6.57 o 
   4   3   4       11.24       14.36      6.16 o 
  -4   4   4      849.43      796.36     18.76 o 
  -3   4   4      369.37      388.52     11.38 o 
  -2   4   4       23.67       25.76      3.69 o 
  -1   4   4      271.05      277.77      9.31 o 
   0   4   4      231.56      238.12      8.97 o 
   1   4   4       24.38       33.19      6.22 o 
   2   4   4        1.83        3.99      3.55 o 
   3   4   4      101.61      104.89      5.99 o 
   4   4   4      414.13      398.48     16.71 o 
  -5   5   4       33.65       36.20      5.54 o 
  -4   5   4      242.93      238.98      9.53 o 
  -3   5   4       56.69       64.55      5.57 o 
  -2   5   4        0.29        3.38      4.06 o 
  -1   5   4        5.54        6.07      4.40 o 
   0   5   4      493.20      502.43     14.92 o 
   1   5   4     1104.94     1165.96     27.49 o 
   2   5   4      142.09      164.89      9.73 o 
  -5   6   4        6.46        0.42      5.36 o 
  -4   6   4        9.17       12.56      4.62 o 
  -3   6   4      363.19      349.99     12.30 o 
  -2   6   4      382.66      397.35     13.48 o 
  -1   6   4      334.16      350.33     12.39 o 
   0   6   4      912.86     1007.41     25.05 o 
   1   6   4      489.59      533.00     17.96 o 
  -5   7   4      222.13      242.22     12.31 o 
  -4   7   4      353.20      327.49     13.30 o 
  -3   7   4      550.15      540.46     16.88 o 
  -2   7   4      197.04      198.29     11.13 o 
  -1   7   4      214.07      211.46     11.74 o 
   0   7   4      740.12      784.83     22.98 o 
   0  -9   5      692.63      702.22     28.86 o 
   1  -9   5      540.99      554.30     25.77 o 
  -2  -8   5      182.98      206.86     15.17 o 
  -1  -8   5      277.61      305.58     18.09 o 
   0  -8   5      943.63      971.35     32.96 o 
   1  -8   5      725.12      731.73     27.65 o 
   2  -8   5      665.66      648.28     26.29 o 
   3  -8   5      338.04      323.80     19.32 o 
   4  -8   5        9.06       19.53     11.07 o 
  -4  -7   5      837.62      852.33     30.18 o 
  -3  -7   5      672.60      658.31     24.95 o 
  -2  -7   5      166.66      177.47     12.80 o 
  -1  -7   5       60.41       67.41      9.87 o 
   0  -7   5       85.34       96.07     10.71 o 
   1  -7   5        3.45        4.64      8.21 o 
   2  -7   5      178.70      175.98     13.13 o 
   3  -7   5       17.36       17.13      8.60 o 
   4  -7   5      223.54      203.97     14.21 o 
  -5  -6   5      137.79      141.64     11.79 o 
  -4  -6   5      313.46      299.48     10.41 o 
  -3  -6   5       18.98       21.01      5.03 o 
  -2  -6   5       42.37       43.40      4.79 o 
  -1  -6   5       55.42       57.51      4.88 o 
   0  -6   5      235.82      240.90      8.27 o 
   1  -6   5      697.08      698.88     23.83 o 
   2  -6   5      536.46      531.10     19.98 o 
   3  -6   5      402.05      399.46     17.15 o 
   4  -6   5      648.81      627.87     22.52 o 
   5  -6   5      331.07      292.26     15.62 o 
  -5  -5   5       56.96       54.09      5.95 o 
  -4  -5   5       21.31       24.88      8.33 o 
  -3  -5   5      114.87      113.26      5.90 o 
  -2  -5   5      300.43      297.31      9.30 o 
  -1  -5   5      344.70      348.11      9.34 o 
   0  -5   5     1298.68     1265.28     40.12 o 
   1  -5   5      914.75      922.62     18.17 o 
   2  -5   5     1553.79     1525.99     27.72 o 
   3  -5   5     2310.04     2374.74     41.05 o 
   4  -5   5      644.32      650.51     14.75 o 
   5  -5   5      127.54      135.78     10.67 o 
  -6  -4   5      243.47      229.80     12.35 o 
  -5  -4   5       44.43       42.43      5.25 o 
  -4  -4   5      248.95      246.54     12.16 o 
  -3  -4   5     2014.75     1981.27     34.69 o 
  -2  -4   5      834.95      862.37     17.02 o 
  -1  -4   5      763.95      741.74     14.92 o 
   0  -4   5      522.49      539.47     42.16 o 
   1  -4   5      507.23      497.39     11.36 o 
   2  -4   5      496.41      532.44     12.13 o 
   3  -4   5      913.90      961.41     18.82 o 
   4  -4   5      175.45      178.61     16.58 o 
   5  -4   5       21.37       23.61      6.82 o 
   6  -4   5        0.63        2.36      7.06 o 
  -6  -3   5      485.78      465.81     17.35 o 
  -5  -3   5      788.28      755.51     22.59 o 
  -4  -3   5     1522.08     1472.58     38.15 o 
  -3  -3   5     1095.94     1076.51     20.25 o 
  -2  -3   5      316.48      351.05     16.77 o 
  -1  -3   5      594.89      608.32     12.47 o 
   0  -3   5      679.21      719.75     14.28 o 
   1  -3   5      209.64      207.28      6.53 o 
   2  -3   5        1.82        2.91      2.91 o 
   3  -3   5      289.13      312.60      8.62 o 
   4  -3   5      290.42      308.26      8.93 o 
   5  -3   5      275.45      291.75     12.95 o 
   6  -3   5      124.42      147.19     10.67 o 
  -7  -2   5      603.18      649.19     39.70 o 
  -6  -2   5      440.49      418.94     15.90 o 
  -5  -2   5      322.72      328.43     13.14 o 
  -4  -2   5     1568.14     1497.16     37.18 o 
  -3  -2   5      758.94      786.02     26.33 o 
  -2  -2   5      233.43      222.02      4.54 o 
  -1  -2   5       99.99       98.04     11.34 o 
   0  -2   5      221.86      220.84      9.31 o 
   1  -2   5      534.62      561.99     16.61 o 
   2  -2   5      137.02      150.79      8.38 o 
   3  -2   5      327.93      356.60     13.04 o 
   4  -2   5     1239.37     1211.80     31.55 o 
   5  -2   5     1064.89     1058.39     29.08 o 
   6  -2   5      265.63      261.62     13.58 o 
  -7  -1   5       91.72      113.77     18.46 o 
  -6  -1   5        3.47        7.97      5.65 o 
  -5  -1   5        0.60       -1.38      4.34 o 
  -4  -1   5        0.32        3.80      3.57 o 
  -3  -1   5        7.50       10.10      2.19 o 
  -2  -1   5      674.85      690.25     17.89 o 
  -1  -1   5      772.25      747.73     12.84 o 
   0  -1   5      562.48      522.17     19.09 o 
   1  -1   5      771.23      757.94     20.71 o 
   2  -1   5     1477.47     1498.46     36.70 o 
   3  -1   5      950.45      932.61     24.97 o 
   4  -1   5      985.40      937.90     25.87 o 
   5  -1   5      249.99      222.13     11.18 o 
  -7   0   5      106.21      107.53      8.39 o 
  -6   0   5      215.85      227.84     11.23 o 
  -5   0   5      103.63       95.73      6.55 o 
  -4   0   5      775.29      774.39     13.18 o 
  -3   0   5     1945.11     1922.97     38.89 o 
  -2   0   5     2595.24     2603.30     38.23 o 
  -1   0   5      893.78      860.93     14.47 o 
   0   0   5     1438.37     1401.43     22.10 o 
   1   0   5     2119.33     2075.81     31.67 o 
   2   0   5      723.15      722.11     20.34 o 
   3   0   5      446.03      426.81     14.63 o 
   4   0   5       97.22      113.74      8.10 o 
   5   0   5       24.82       24.82      6.73 o 
  -7   1   5      248.09      241.99     11.07 o 
  -6   1   5      936.45      963.69     26.26 o 
  -5   1   5     1709.86     1720.68     26.46 o 
  -4   1   5      698.04      694.83     12.22 o 
  -3   1   5     1627.28     1645.25     26.74 o 
  -2   1   5     1976.44     1951.19     29.49 o 
  -1   1   5      749.66      697.83     12.49 o 
   0   1   5      172.42      156.35      4.96 o 
   1   1   5      150.78      151.13      5.31 o 
   2   1   5       21.27       25.58      3.31 o 
   3   1   5      199.96      175.85      9.16 o 
   4   1   5        2.77        6.43      5.61 o 
   5   1   5      181.71      176.11     11.21 o 
  -6   2   5      153.05      156.04      8.29 o 
  -5   2   5      232.61      235.92      6.54 o 
  -4   2   5      626.39      613.90     11.26 o 
  -3   2   5     1137.96     1230.46     19.70 o 
  -2   2   5      173.40      189.73      5.63 o 
  -1   2   5       65.60       59.35      3.46 o 
   0   2   5       16.36       21.76      2.94 o 
   1   2   5      284.12      274.67      7.44 o 
   2   2   5      208.54      212.21      6.65 o 
   3   2   5      375.55      369.95     14.18 o 
   4   2   5      553.35      541.42     19.07 o 
  -6   3   5       93.55       98.81      6.89 o 
  -5   3   5       18.95       17.85      3.93 o 
  -4   3   5        2.03        2.92      3.68 o 
  -3   3   5        2.08        4.91      3.47 o 
  -2   3   5      410.29      398.52      8.70 o 
  -1   3   5      873.34      888.99     15.55 o 
   0   3   5      582.15      604.50     11.93 o 
   1   3   5      851.78      881.18     27.60 o 
   2   3   5      827.11      820.51     15.59 o 
   3   3   5      660.52      603.99     19.79 o 
   4   3   5      402.27      378.50     16.49 o 
  -7   4   5        4.74        7.56      7.26 o 
  -6   4   5       40.58       46.47      6.45 o 
  -5   4   5      382.76      348.41     11.33 o 
  -4   4   5      724.87      692.06     17.57 o 
  -3   4   5      571.64      577.25     15.42 o 
  -2   4   5      550.80      553.99     14.92 o 
  -1   4   5      496.39      530.64     15.01 o 
   0   4   5      979.68     1008.56     24.21 o 
   1   4   5      557.05      581.24     17.09 o 
   2   4   5      483.60      510.20     11.98 o 
   3   4   5      365.83      344.79     15.50 o 
  -6   5   5      360.04      338.68     12.74 o 
  -5   5   5      236.49      235.03      9.96 o 
  -4   5   5      322.76      283.12     10.52 o 
  -3   5   5     1066.83     1030.27     24.18 o 
  -2   5   5     1597.23     1535.27     33.59 o 
  -1   5   5      533.54      542.60     16.08 o 
   0   5   5       15.43       22.71      6.24 o 
   1   5   5        8.28        5.07      6.53 o 
   2   5   5       21.45       29.18      7.96 o 
  -5   6   5      316.75      309.99     12.33 o 
  -4   6   5      172.13      161.57      9.13 o 
  -3   6   5       96.28       95.29      7.83 o 
  -2   6   5       88.52       82.25      7.13 o 
  -1   6   5       86.13       77.27      7.84 o 
   0   6   5       18.56       20.40      7.43 o 
   1   6   5       35.15       37.13      8.50 o 
  -3   7   5       14.91       24.95      7.01 o 
  -2   7   5       21.63       12.71      7.38 o 
  -2  -8   6       33.04       31.08     10.74 o 
  -1  -8   6       70.24       74.75     11.67 o 
   0  -8   6      161.73      165.95     14.24 o 
   1  -8   6      185.32      226.77     15.99 o 
   2  -8   6      610.38      643.04     26.75 o 
  -3  -7   6      487.36      476.64     13.65 o 
  -2  -7   6      428.86      444.71     20.16 o 
  -1  -7   6      534.60      546.99     21.63 o 
   0  -7   6      673.92      735.73     25.95 o 
   1  -7   6      891.25      899.83     30.04 o 
   2  -7   6      484.72      492.64     21.58 o 
   3  -7   6      183.99      167.28     13.84 o 
  -4  -6   6      207.01      217.86      9.64 o 
  -3  -6   6      351.81      344.17     10.93 o 
  -2  -6   6      652.95      649.55     19.50 o 
  -1  -6   6     1108.03     1127.73     22.33 o 
   0  -6   6      613.43      631.84     20.11 o 
   1  -6   6      742.74      738.13     16.42 o 
   2  -6   6      210.79      221.93     14.53 o 
  -5  -5   6      566.48      579.44     15.16 o 
  -4  -5   6      511.78      501.28     13.65 o 
  -3  -5   6      155.37      151.66     11.74 o 
  -2  -5   6      336.43      321.02     11.83 o 
  -1  -5   6       83.75       85.84      5.39 o 
   0  -5   6        2.46        5.88      4.62 o 
   1  -5   6        1.37       -0.95      4.78 o 
   2  -5   6       84.04       84.19      7.69 o 
   3  -5   6      461.36      499.74     18.26 o 
   4  -5   6       57.96       61.13      8.11 o 
  -6  -4   6      214.38      205.84     12.50 o 
  -5  -4   6      178.00      180.62     11.60 o 
  -4  -4   6       36.55       39.64      6.79 o 
  -3  -4   6       43.75       49.67      6.58 o 
  -2  -4   6       59.97       56.52      6.36 o 
  -1  -4   6      363.89      374.40     13.70 o 
   0  -4   6      144.10      142.75      8.76 o 
   1  -4   6      279.14      267.82     11.72 o 
   2  -4   6     2086.45     2110.89     51.08 o 
   3  -4   6     1066.85     1108.25     30.16 o 
   4  -4   6      389.54      411.69     16.19 o 
   5  -4   6      687.95      696.01     22.74 o 
  -6  -3   6       30.28       27.48      7.67 o 
  -5  -3   6        5.07        6.86      6.02 o 
  -4  -3   6      765.64      794.27     23.48 o 
  -3  -3   6      145.33      143.95      8.67 o 
  -2  -3   6      165.96      159.21      9.33 o 
  -1  -3   6     1378.65     1335.68     33.75 o 
   0  -3   6     1626.02     1631.92     40.04 o 
   1  -3   6     1316.16     1416.45     36.00 o 
   2  -3   6     1842.26     1871.30     45.82 o 
   3  -3   6      292.77      310.11     13.37 o 
   4  -3   6      349.80      375.47     15.23 o 
   5  -3   6      385.99      369.88     15.87 o 
  -7  -2   6       79.43       66.16      9.38 o 
  -6  -2   6       97.82      106.44      9.34 o 
  -5  -2   6      505.25      514.40     17.79 o 
  -4  -2   6     1378.06     1392.16     35.89 o 
  -3  -2   6     1024.13     1021.01     27.59 o 
  -2  -2   6     1455.43     1471.90     23.05 o 
  -1  -2   6      881.30      873.13     23.96 o 
   0  -2   6       44.19       48.20      5.71 o 
   1  -2   6      888.47      907.55     24.86 o 
   2  -2   6      382.52      384.88     13.93 o 
   3  -2   6        3.07        6.18      5.29 o 
   4  -2   6       19.13       20.24      6.27 o 
   5  -2   6        5.83        5.57      6.56 o 
  -7  -1   6      572.62      609.67     21.43 o 
  -6  -1   6      144.49      146.92      9.97 o 
  -5  -1   6     1019.85     1021.41     28.20 o 
  -4  -1   6      630.96      672.50     20.33 o 
  -3  -1   6      361.13      339.10      7.95 o 
  -2  -1   6     1198.66     1241.60     20.06 o 
  -1  -1   6      455.68      451.59      9.36 o 
   0  -1   6       12.75       14.63      2.79 o 
   1  -1   6      142.82      140.76      8.63 o 
   2  -1   6      278.03      272.32     11.95 o 
   3  -1   6      792.51      778.66     22.76 o 
   4  -1   6      368.65      366.37     14.45 o 
   5  -1   6      353.15      319.32     14.92 o 
  -7   0   6      225.88      241.93     13.40 o 
  -6   0   6      694.04      702.62     21.57 o 
  -5   0   6      955.87     1012.23     27.64 o 
  -4   0   6       24.74       20.64      5.19 o 
  -3   0   6      124.38      127.42      4.87 o 
  -2   0   6        0.37       -0.45      2.50 o 
  -1   0   6      161.60      158.29      5.55 o 
   0   0   6       19.32       16.96      3.13 o 
   1   0   6      330.70      336.17     10.30 o 
   2   0   6     1307.35     1310.46     33.77 o 
   3   0   6      711.58      736.81     22.25 o 
   4   0   6      342.06      307.33     13.37 o 
  -7   1   6       22.69       27.02      7.23 o 
  -6   1   6       32.54       37.06      6.66 o 
  -5   1   6        3.18       -0.78      4.80 o 
  -4   1   6      361.83      374.71      8.54 o 
  -3   1   6      217.27      214.77      6.32 o 
  -2   1   6      991.27      973.14     16.68 o 
  -1   1   6     1807.34     1750.28     27.54 o 
   0   1   6      473.36      448.80      9.82 o 
   1   1   6      314.81      297.04      8.18 o 
   2   1   6      700.00      672.74     20.35 o 
   3   1   6      609.18      569.93     18.70 o 
   4   1   6      500.40      501.08     18.49 o 
  -5   2   6      310.47      299.12     10.19 o 
  -4   2   6      744.93      725.10     13.42 o 
  -3   2   6      868.12      856.92     15.24 o 
  -2   2   6     1935.39     1888.24     29.44 o 
  -1   2   6      949.56      906.63     22.57 o 
   0   2   6     1123.27     1132.82     19.45 o 
   1   2   6      915.26      912.80     16.87 o 
   2   2   6      132.08      123.65      8.76 o 
   3   2   6        5.36       15.30      6.71 o 
  -6   3   6      339.63      343.10     12.26 o 
  -5   3   6     1235.54     1189.32     26.62 o 
  -4   3   6      764.26      726.97     18.29 o 
  -3   3   6      392.69      388.01     11.93 o 
  -2   3   6      119.25      137.99      7.54 o 
  -1   3   6       68.55       71.84      5.45 o 
   0   3   6      184.81      187.15      7.10 o 
   1   3   6      227.87      230.22      8.10 o 
   2   3   6       10.38       10.21      4.55 o 
   3   3   6       40.88       44.46      8.02 o 
  -6   4   6      254.87      267.70     11.68 o 
  -5   4   6      126.90      122.23      7.77 o 
  -4   4   6       52.24       49.26      6.05 o 
  -3   4   6      116.10      108.61      7.30 o 
  -2   4   6       20.00       21.51      5.58 o 
  -1   4   6       70.59       79.32      7.36 o 
   0   4   6      177.41      227.71     10.75 o 
   1   4   6      400.89      399.57     15.17 o 
   2   4   6      132.71      151.41     10.62 o 
  -5   5   6        0.31       -3.68      4.91 o 
  -4   5   6       11.24        9.03      5.71 o 
  -2   5   6      637.82      655.34     18.61 o 
  -1   5   6      506.68      506.12     16.36 o 
   0   5   6      384.07      423.01     16.02 o 
   1   5   6      432.40      454.53     17.27 o 
  -4   6   6      148.84      152.98      9.78 o 
  -3   6   6      580.58      519.84     17.07 o 
  -2   6   6      375.23      360.89     14.72 o 
  -1   6   6      181.53      184.04     11.57 o 
  -2  -7   7       60.67       56.80      8.64 o 
  -4  -6   7        1.08       -6.56      7.36 o 
  -3  -6   7       30.32       35.32      8.04 o 
  -2  -6   7      174.67      161.68     10.48 o 
  -1  -6   7      276.31      290.02     13.41 o 
   0  -6   7      877.39      887.66     25.73 o 
   1  -6   7      406.45      365.38     15.01 o 
   2  -6   7      360.68      340.14     14.99 o 
  -5  -5   7       73.10       77.12     10.05 o 
  -4  -5   7      207.86      215.95     13.08 o 
  -3  -5   7      805.75      818.96     25.12 o 
  -2  -5   7      915.66      926.19     26.79 o 
  -1  -5   7      947.49      978.05     27.65 o 
   0  -5   7     1501.88     1495.17     38.37 o 
   1  -5   7      336.82      330.81     14.09 o 
   2  -5   7      184.13      205.43     12.36 o 
   3  -5   7      419.02      418.12     18.26 o 
   4  -5   7      119.35      139.17     11.56 o 
  -5  -4   7      485.87      470.53     18.15 o 
  -4  -4   7      427.28      443.21     17.32 o 
  -3  -4   7      446.34      458.04     17.02 o 
  -2  -4   7      138.98      140.90      9.41 o 
  -1  -4   7     1116.27     1101.94     29.80 o 
   0  -4   7      964.72      974.98     27.07 o 
   1  -4   7      246.48      256.89     12.60 o 
   2  -4   7       23.66       29.66      7.15 o 
   3  -4   7        0.23        3.17      6.82 o 
   4  -4   7      115.13      112.05     10.35 o 
  -6  -3   7      385.91      409.60     17.97 o 
  -5  -3   7      217.43      205.70     11.91 o 
  -4  -3   7      477.65      483.47     17.84 o 
  -3  -3   7      169.02      183.29     10.81 o 
  -2  -3   7        3.85        5.07      5.31 o 
  -1  -3   7        8.36        5.60      5.08 o 
   0  -3   7      304.97      283.06     12.16 o 
   1  -3   7      616.06      604.10     19.64 o 
   2  -3   7       26.09       25.02      6.81 o 
   3  -3   7       81.16       84.45      8.82 o 
   4  -3   7      323.69      345.92     15.38 o 
  -6  -2   7       50.23       50.22      8.60 o 
  -5  -2   7        8.03       11.57      6.67 o 
  -4  -2   7       19.94       11.11      6.07 o 
  -3  -2   7      105.80      117.16      8.20 o 
  -2  -2   7       93.10      102.59      7.58 o 
  -1  -2   7      485.18      467.32     16.31 o 
   0  -2   7     1221.85     1195.43     31.91 o 
   1  -2   7     1498.39     1490.96     38.65 o 
   2  -2   7      846.88      793.38     24.12 o 
   3  -2   7      710.63      727.08     23.23 o 
   4  -2   7      398.85      391.40     16.90 o 
  -6  -1   7      102.24      126.46      9.66 o 
  -5  -1   7       41.74       54.06      7.57 o 
  -4  -1   7      331.33      333.28     13.78 o 
  -3  -1   7      755.11      762.02     22.67 o 
  -2  -1   7      371.10      398.33      9.15 o 
  -1  -1   7      486.91      461.43     10.18 o 
   0  -1   7     1949.37     1966.16     31.09 o 
   1  -1   7     1370.17     1331.24     35.10 o 
   2  -1   7      678.42      695.56     22.00 o 
   3  -1   7      265.19      273.14     13.79 o 
   4  -1   7      170.59      160.05     10.82 o 
  -6   0   7     1001.04     1004.63     29.16 o 
  -5   0   7      942.71      967.97     27.80 o 
  -4   0   7      821.54      825.98     24.41 o 
  -3   0   7      432.78      435.38      9.78 o 
  -2   0   7      461.87      441.34      9.88 o 
  -1   0   7      377.17      369.30      9.01 o 
   0   0   7      266.35      255.97      7.68 o 
   1   0   7       33.31       40.86      6.61 o 
   2   0   7        1.64        2.13      5.21 o 
   3   0   7       47.10       40.02      7.16 o 
  -6   1   7      297.03      295.89     14.19 o 
  -5   1   7      432.22      451.46     16.61 o 
  -4   1   7      574.53      571.05     17.14 o 
  -3   1   7      489.80      482.18     10.65 o 
  -2   1   7       74.76       76.66      4.73 o 
  -1   1   7       61.66       58.67      4.28 o 
   0   1   7        8.11        7.47      3.29 o 
   1   1   7      278.05      268.22      8.60 o 
   2   1   7      542.50      543.72     19.42 o 
   3   1   7      226.45      231.74     13.68 o 
  -5   2   7       24.68       28.10      5.45 o 
  -4   2   7        4.87        4.24      4.69 o 
  -3   2   7        1.06       -0.59      3.40 o 
  -2   2   7      119.07      125.88      9.66 o 
  -1   2   7      176.50      184.43      8.17 o 
   0   2   7      184.96      184.35      7.40 o 
   1   2   7      891.40      904.01     17.62 o 
   2   2   7      647.06      647.04     22.08 o 
  -6   3   7       13.90        5.19      6.51 o 
  -5   3   7      345.58      332.22     12.31 o 
  -4   3   7      544.64      521.91     15.17 o 
  -3   3   7      508.44      512.91     15.51 o 
  -2   3   7      198.15      226.48     10.85 o 
  -1   3   7      198.05      200.29     10.69 o 
   0   3   7      643.67      686.65     19.89 o 
   1   3   7      797.30      820.46     17.04 o 
   2   3   7      198.83      210.65     10.65 o 
  -5   4   7      380.75      380.68     13.91 o 
  -4   4   7      379.87      362.88     13.33 o 
  -3   4   7      861.83      827.01     21.70 o 
  -2   4   7      941.55      917.26     23.97 o 
  -1   4   7      235.09      233.80     12.21 o 
   0   4   7      214.08      227.20     12.71 o 
  -4   5   7      266.10      240.64     12.15 o 
  -3   5   7      102.02      107.50      8.61 o 
  -2   5   7       24.00       24.99      6.83 o 
  -1   5   7       50.21       66.01      9.03 o 
  -3  -6   8      674.40      698.53     23.97 o 
  -2  -6   8      259.51      267.53     14.47 o 
  -1  -6   8       81.75       82.90      9.23 o 
   0  -6   8       11.36       12.37      7.18 o 
   1  -6   8       16.62       15.39      7.97 o 
   2  -6   8       36.95       37.59      8.55 o 
  -4  -5   8      114.88      120.19     11.20 o 
  -3  -5   8       43.76       51.90      8.58 o 
  -2  -5   8        4.87        4.78      6.65 o 
  -1  -5   8       65.61       70.61      8.53 o 
   0  -5   8       18.30       21.94      7.02 o 
   1  -5   8      138.48      163.48     11.20 o 
   2  -5   8      387.77      372.20     17.11 o 
   3  -5   8      723.33      748.53     26.09 o 
  -4  -4   8      133.45      142.11     11.22 o 
  -3  -4   8      205.67      233.53     12.69 o 
  -2  -4   8      225.58      247.66     13.37 o 
  -1  -4   8      758.42      739.85     23.32 o 
   0  -4   8      702.90      694.38     22.49 o 
   1  -4   8      336.05      346.60     15.77 o 
   2  -4   8      497.10      527.93     20.44 o 
   3  -4   8      328.82      330.72     17.42 o 
  -5  -3   8      219.68      231.55     14.21 o 
  -4  -3   8      637.75      641.43     22.30 o 
  -3  -3   8     1005.03     1045.41     30.24 o 
  -2  -3   8     1604.22     1525.08     39.97 o 
  -1  -3   8      865.36      839.17     25.23 o 
   0  -3   8      225.25      228.47     12.61 o 
   1  -3   8      148.04      146.60     10.85 o 
   2  -3   8      354.23      352.27     16.81 o 
   3  -3   8       32.86       21.69      8.35 o 
  -5  -2   8      195.21      222.17     13.75 o 
  -4  -2   8      328.67      323.27     15.26 o 
  -3  -2   8      362.95      388.02     16.12 o 
  -2  -2   8      959.54      919.98     26.72 o 
  -1  -2   8      613.68      642.26     20.97 o 
   0  -2   8        4.88        8.25      6.27 o 
   1  -2   8       86.95       88.70      8.56 o 
   2  -2   8        2.36        7.38      6.25 o 
   3  -2   8      199.11      199.47     12.71 o 
  -6  -1   8      233.85      234.40     14.74 o 
  -5  -1   8      340.79      358.49     16.50 o 
  -4  -1   8       10.62       15.79      7.03 o 
  -3  -1   8       16.07       10.71      6.56 o 
  -2  -1   8        0.70       -0.64      5.35 o 
  -1  -1   8       91.54       93.59      9.66 o 
   0  -1   8      224.78      231.95     12.00 o 
   1  -1   8       84.27       85.62      9.17 o 
   2  -1   8      498.81      493.79     18.61 o 
   3  -1   8      298.07      316.48     16.02 o 
  -6   0   8        0.22        1.99      7.64 o 
  -5   0   8        2.82       -5.84      6.84 o 
  -4   0   8      155.49      152.12     10.57 o 
  -3   0   8      107.47      112.80      7.06 o 
  -2   0   8      256.14      235.61      7.78 o 
  -1   0   8     2006.83     1913.42     30.86 o 
   0   0   8      600.16      601.18     14.28 o 
   1   0   8      221.18      223.74     12.37 o 
   2   0   8      541.26      514.96     19.81 o 
  -5   1   8      160.02      168.66     11.35 o 
  -4   1   8      385.22      405.36     10.82 o 
  -3   1   8      282.57      284.06     18.25 o 
  -2   1   8      907.11      899.72     17.66 o 
  -1   1   8     1321.86     1306.61     36.39 o 
   0   1   8      475.10      484.50     12.08 o 
   1   1   8      438.88      435.18     11.78 o 
   2   1   8      182.77      180.56     12.50 o 
  -4   2   8      532.09      524.00     16.02 o 
  -3   2   8       67.91       81.22      7.16 o 
  -2   2   8      422.90      413.30     10.97 o 
  -1   2   8       92.49       91.15      6.14 o 
   0   2   8        6.87        8.98      5.02 o 
   1   2   8       65.36       57.65      6.22 o 
  -5   3   8      157.98      147.34      9.61 o 
  -4   3   8        9.52       22.98      6.61 o 
  -3   3   8       63.57       78.84      8.30 o 
  -2   3   8      118.68       98.86      8.99 o 
  -1   3   8       30.34       34.82      7.66 o 
   0   3   8      233.50      208.22     12.00 o 
  -3   4   8       43.92       48.29      8.33 o 
  -2   4   8      197.58      184.29     11.67 o 
  -2  -5   9      133.76      148.51     11.81 o 
  -1  -5   9      147.38      146.98     11.42 o 
   0  -5   9      389.38      360.39     17.07 o 
   1  -5   9      187.10      178.01     12.82 o 
  -3  -4   9      286.57      272.31     14.52 o 
  -2  -4   9        2.89       -1.10      7.46 o 
  -1  -4   9        1.47        2.54      7.03 o 
   0  -4   9       80.19       79.89      9.72 o 
   1  -4   9      111.78      107.99     11.07 o 
  -4  -3   9       26.01       28.27      8.73 o 
  -3  -3   9        5.28        7.38      6.70 o 
  -2  -3   9      109.96      120.94     10.40 o 
  -1  -3   9       95.04      100.56      9.22 o 
   0  -3   9      268.06      256.73     14.29 o 
   1  -3   9      412.87      402.18     18.16 o 
  -4  -2   9      128.18      123.96     11.41 o 
  -3  -2   9      865.42      847.23     26.66 o 
  -2  -2   9      331.97      337.07     15.62 o 
  -1  -2   9      317.15      295.44     14.12 o 
   0  -2   9      629.33      587.69     21.37 o 
   1  -2   9      551.36      595.16     21.73 o 
  -4  -1   9      598.87      642.76     22.87 o 
  -3  -1   9      749.69      723.70     24.22 o 
  -2  -1   9      425.89      439.75     11.18 o 
  -1  -1   9      275.37      267.91      8.97 o 
   0  -1   9      234.47      230.68     13.81 o 
   1  -1   9       39.53       40.87      9.06 o 
  -4   0   9      563.49      547.24     20.71 o 
  -3   0   9      285.44      293.52     14.82 o 
  -2   0   9       56.10       57.39      7.06 o 
  -1   0   9       38.97       34.54      5.00 o 
   0   0   9        0.74        5.80      4.77 o 
   1   0   9       36.10       46.81      9.59 o 
  -4   1   9       52.45       58.07      9.32 o 
  -3   1   9        5.34       -1.77      4.47 o 
  -2   1   9      261.21      247.98      9.13 o 
  -1   1   9      196.24      193.56      8.21 o 
   0   1   9      218.95      218.83      9.23 o 
  -3   2   9      324.78      321.04     14.09 o 
  -2   2   9      260.54      239.98     12.87 o 
                                                 
